# Supplementary material for: Cryptosporidium spp. Infection and Genotype Identification in Pre-Weaned and Post-Weaned Calves in Yunnan Province, China
Source: Animals (Basel). 2024 Jun 27;14(13):1907. doi: 10.3390/ani14131907 (PMC11240314; doi:10.3390/ani14131907)
Supplement: Supplementary file 1 [file animals-14-01907-s001.zip]

Archive with 1 entries (1 files):
- animals-3029785-supplementary.pdf
